# Supplementary material for: PARP1 Regulates Circular RNA Biogenesis though Control of Transcriptional Dynamics
Source: Cells. 2023 Apr 14;12(8):1160. doi: 10.3390/cells12081160 (PMC10136798; doi:10.3390/cells12081160)
Supplement: Supplementary file 1 [file cells-12-01160-s001.zip]

Archive with 2 entries (2 files):
- Eleazer et al, 2023-Supplemental Figures-dg.pdf
- Supplemental Tables 2-17-2023.xlsx
